# Supplementary material for: Bioprospecting Fungal Biocontrol Agents from Florida Agroecosystems Against Celery Early Blight Caused by Cercospora apii
Source: Plants (Basel). 2026 Jun 24;15(13):1941. doi: 10.3390/plants15131941 (PMC13364228; doi:10.3390/plants15131941)
Supplement: Supplementary file 1 [file plants-15-01941-s001.zip › Table S1.xlsx]

## Sheet: Sheet1
Strain	Sample Type	Ecosystem of Origin	Morphology	Organism	ITS	LSU	TEF1	cmdA	act
KX3179	Leaf	Celery organic farm	Cladosporium-like
KX3180	Leaf	Celery organic farm	Unknown
KX3181	Leaf	Celery organic farm	Epicoccum-like
KX3182	Leaf	Celery organic farm	Unknown
KX3183	Leaf	Conservation area - organic farm	Pestalotiopsis-like	Neopestalotiopsis sp.	PX655612	PX652387
KX3184	Leaf	Conservation area - organic farm	Pestalotiopsis-like	Neopestalotiopsis sp.	PX655613	PX652388
KX3185	Leaf	Conservation area - organic farm	Epicoccum-like
KX3186	Leaf	Conservation area - organic farm	Pestalotiopsis-like
KX3187	Leaf	Conservation area - organic farm	Mucorales	Mucor nidicola	PX655611	PX652386
KX3188	Leaf	Conservation area - organic farm	Pestalotiopsis-like	Neopestalotiopsis sp.	PX655614	PX652389
KX3189	Leaf	Conservation area - organic farm	Epicoccum-like
KX3190	Leaf	Conservation area - organic farm	Pestalotiopsis-like	Neopestalotiopsis sp.	PX655615	PX652390
KX3191	Leaf	Conservation area - organic farm	Epicoccum-like
KX3192	Leaf	Conservation area - cypress understory	Fusarium
KX3193	Leaf	Conservation area - cypress understory	Fusarium
KX3194	Leaf	Conservation area - cypress understory	Fusarium	Fusarium mucidum		PX652381	PX663052
KX3195	Leaf	Conservation area - cypress understory	Fusarium	Fusarium pernambucanum		PX652384	PX663055
KX3196	Leaf	Conservation area - cypress understory	Unknown
KX3197	Leaf	Conservation area - cypress understory	Mucorales	Mucor irregularis	PX655610	PX652385
KX3198	Leaf	Conservation area - uncultivated area	Epicoccum-like
KX3199	Leaf	Conservation area - uncultivated area	Nigrospora	Nigrospora sp.	PX655616	PX652391
KX3200	Leaf	Conservation area - uncultivated area	Unknown
KX3201	Leaf	Conservation area - uncultivated area	Epicoccum-like
KX3202	Leaf	Conservation area - uncultivated area	Fusarium
KX3203	Leaf	Conservation area - uncultivated area	Fusarium	Fusarium mucidum		PX652382	PX663053
KX3204	Leaf	Conservation area - uncultivated area	Fusarium
KX3205	Soil	Celery organic farm	Coniothyrium-like
KX3206	Soil	Celery organic farm	Coniothyrium-like
KX3207	Soil	Celery organic farm	Clonostachys-like
KX3208	Soil	Celery organic farm	Clonostachys-like
KX3209	Soil	Celery organic farm	Unknown
KX3210	Soil	Celery organic farm	Diaporthe-like
KX3211	Soil	Celery organic farm	Coniothyrium-like
KX3212	Soil	Conservation area - organic farm	Cladosporium-like
KX3213	Soil	Conservation area - cypress understory	Unknown
KX3214	Soil	Conservation area - cypress understory	Pestalotiopsis-like
KX3215	Soil	Conservation area - cypress understory	Unknown
KX3216	Soil	Conservation area - cypress understory	Unknown
KX3217	Soil	Conservation area - uncultivated area	Mucorales
KX3218	Soil	Conservation area - uncultivated area	Mucorales
KX3219	Soil	Conservation area - uncultivated area	Fusarium	Fusarium oryzicola		PX652383	PX663054
KX3220	Soil	Conservation area - uncultivated area	Aspergillus	Aspergillus fumigatus	PX655608	PX652380
KX3221	Soil	Conservation area - uncultivated area	Epicoccum-like
KX3222	Soil	Conservation area - uncultivated area	Fusarium
KX1122	Leaf	Celery conventional farm	Cladosporium-like
KX1123	Leaf	Celery conventional farm	Cladosporium-like
KX1124	Leaf	Celery conventional farm	Unknown
KX1125	Leaf	Celery conventional farm	Unknown
KX493	Leaf	Celery conventional farm EREC	Cercospora	Cercospora apii	PX655609			PX663051	PX663050
